# Supplementary material for: Avian Metapneumovirus Subtype B Circulation in Poultry and Wild Birds of Colombia
Source: Pathogens. 2024 Oct 10;13(10):882. doi: 10.3390/pathogens13100882 (PMC11509887; doi:10.3390/pathogens13100882)
Supplement: Supplementary file 1 [file pathogens-13-00882-s001.zip]

Archive with 1 entries (1 files):
- pathogens-3210025-supplementary.xlsx
