# Supplementary material for: Avian Metapneumovirus Subtype B Circulation in Poultry and Wild Birds of Colombia
Source: Pathogens. 2024 Oct 10;13(10):882. doi: 10.3390/pathogens13100882 (PMC11509887; doi:10.3390/pathogens13100882)
Supplement: Supplementary file 1 [file pathogens-13-00882-s001.zip › pathogens-3210025-supplementary.xlsx]

## Sheet: Hoja1
Orders and species	Common name	Number of sampled individuals
Accipitriformes
Buteo brachyurus	Short-tailed hawk	1
Chondrohierax uncinatus	Hook-billed kite	2
Elanus leucurus	White-tailed kite	1
Rupornis magnirostris	Roadside hawk	1
Geranoaetus melaonelucus	Black-chested buzzard-eagle	1
Anseriformes
Anas andium	Andean teal	1
Neochen jubata	Orinoco goose	1
Spatula discors	Blue-winged teal	2
Cathartiformes
Sarcoramphus papa	King vulture	1
Charadriiformes
Himantopus mexicanus	Black-necked stilt	1
Vanellus chilensis	Southern lapwing	3
Columbiformes
Columba livia	Rock pigeon	1
Falconiformes
Caracara cheriwey	Crested caracara	1
Daptrius chimachima	Yellow-headed caracara	1
Galliformes
Ortalis columbiana	Colombian chachalaca	1
Penelope montagnii	Andean guan	1
Gruiformes
Porphyrio martinica	Purple gallinule	2
Pelicaniformes
Ardea alba	Great egret	1
Bubulcus ibis	Western cattle egret	2
Plegadis falcinellus	Glossy ibis	1
Phenicopteformes
Phoenicopterus ruber	American flamingo	18
Strigiformes
Asio stygius	Stygian owl	7
Megascops choliba	Tropical screech owl	13
Strix virgata	Mottled owl	4
Tyto alba	Barn owl	1
TOTAL		69
